# Supplementary material for: Marine Meroterpenoids Isolated from Gongolaria abies-marina Induce Programmed Cell Death in Naegleria fowleri
Source: Pharmaceuticals (Basel). 2023 Jul 17;16(7):1010. doi: 10.3390/ph16071010 (PMC10384572; doi:10.3390/ph16071010)
Supplement: Supplementary file 1 [file pharmaceuticals-16-01010-s001.zip]

Archive with 1 entries (1 files):
- pharmaceuticals-2478891-supplementary.pdf
